# Supplementary material for: Combination of Hyaluronan and Lyophilized Progenitor Cell Derivatives: Stabilization of Functional Hydrogel Products for Therapeutic Management of Tendinous Tissue Disorders
Source: Pharmaceutics. 2021 Dec 19;13(12):2196. doi: 10.3390/pharmaceutics13122196 (PMC8706504; doi:10.3390/pharmaceutics13122196)
Supplement: Supplementary file 1 [file pharmaceutics-13-02196-s001.zip]

Archive with 1 entries (1 files):
- pharmaceutics-1482435-supplementary.pdf
